# Supplementary material for: Aldosterone Biosynthesis Is Potently Stimulated by Perfluoroalkyl Acids: A Link between Common Environmental Pollutants and Arterial Hypertension
Source: Int J Mol Sci. 2023 May 27;24(11):9376. doi: 10.3390/ijms24119376 (PMC10253916; doi:10.3390/ijms24119376)
Supplement: Supplementary file 1 [file ijms-24-09376-s001.zip]

Archive with 1 entries (1 files):
- ijms-2411546-supplementary.pdf
